# Supplementary material for: Association of Patient-Reported Outcomes and Nutrition with Body Composition in Women with Gynecologic Cancer Undergoing Post-Operative Pelvic Radiotherapy: An Observational Study
Source: Nutrients. 2021 Jul 29;13(8):2629. doi: 10.3390/nu13082629 (PMC8399258; doi:10.3390/nu13082629)
Supplement: Supplementary file 1 [file nutrients-13-02629-s001.zip]

Archive with 1 entries (1 files):
- nutrients-1299811-supplementary.pdf
